# Supplementary material for: Asynchronous Distance Learning Performance and Knowledge Retention of the National Institutes of Health Stroke Scale Among Health Care Professionals Using Video or e-Learning: Web-based Randomized Controlled Trial
Source: J Med Internet Res. 2025 Mar 4;27:e63136. doi: 10.2196/63136 (PMC11920661; doi:10.2196/63136)
Supplement: Multimedia Appendix 4 [file jmir_v27i1e63136_app4.xlsx]

## Sheet: nihss-50questions
Type	Question	Points	Attempts	Published	Ordering	Randomize Answers	Feedback Off	Feedback Incorrect	Feedback Correct	Explanation	Correct choice	Item 1	Item 2	Item 3	Item 4	Item 5	Item 6
multchoice	Lorsque l'on calcule le score NIHSS, pour la motricité des jambes:	1	5	0	1	1	1				4	Chaque jambe est testée, et le meilleur score est retenu	Chaque jambe est testée, et le moins bon score est retenu	Chaque jambe est testée, et il faut calculer la moyenne	Chaque jambe est testée séparément, et chacun des scores obtenu est pris en compte
multchoice	Lorsque l'on calcule le score NIHSS, pour la motricité des bras:	1	5	0	2	1	1				4	Chaque bras est testé, et le meilleur score est retenu	Chaque bras est testé, et le moins bon score est retenu	Chaque bras est testé, et il faut calculer la moyenne	Chaque bras est testé séparément, et chacun des scores obtenu est pris en compte
multchoice	Lorsque l'on effectue le score NIHSS:	1	5	0	3	1	0				1	"0" est toujours le meilleur score	"3" est toujours le meilleur score	"NT" peut être codé pour tous les éléments testés	Il n'est pas utile de détailler la raison pour laquelle "NT" est codé
multchoice	La mention "NT":	1	5	0	4	0	1				2	Peut être codée pour tous les éléments testés dans le NIHSS	Doit obligatoirement être accompagnée d'un justificatif	Ne s'applique qu'aux patients intubés	Ne s'applique que pour la motricité des bras et des jambes
multchoice	Le score NIHSS:	1	5	0	5	0	1				4	Correspond à un examen neurologique standardisé	Permet un suivi temporel de l'état neurologique des patients	Est reproductible (plusieurs observateurs différents obtiendront le même score pour un même patient à un même moment)	Toutes ces réponses sont justes
multchoice	Evaluation de l'état de conscience (global) - Commencez par regarder la vidéo ci-dessous Concernant l'état de conscience (global) de ce patient:	1	5	0	6	0	1				1	Le score est de "0"	Le score est de "1"	Le score est de "2"	Le score est de "3"	Le score est "Non Testable (NT)"
multchoice	Evaluation de l'état de conscience (questions) - Commencez par regarder la vidéo ci-dessous Concernant l'état de conscience (questions) de ce patient:	1	5	0	7	0	1				1	Le score est de "0"	Le score est de "1"	Le score est de "2"	Le score est "Non Testable (NT)"
multchoice	Evaluation de l'état de conscience (consignes) - Commencez par regarder la vidéo ci-dessous Concernant l'état de conscience (consignes) de ce patient:	1	5	0	8	0	1				1	Le score est de "0"	Le score est de "1"	Le score est de "2"	Le score est "Non Testable (NT)"
multchoice	Evaluation de l'oculomotricité - Commencez par regarder la vidéo ci-dessous Concernant l'oculomotricité de ce patient:	1	5	0	9	0	1				1	Le score est de "0"	Le score est de "1"	Le score est de "2"	Le score est "Non Testable (NT)"
multchoice	Evaluation du champ visuel - Commencez par regarder la vidéo ci-dessous Concernant le champs visuel de ce patient:	1	5	0	10	0	1				1	Le score est de "0"	Le score est de "1"	Le score est de "2"	Le score est de "3"	Le score est "Non Testable (NT)"
multchoice	Evaluation de la paralysie faciale - Commencez par regarder la vidéo ci-dessous Concernant la paralysie faciale de ce patient:	1	5	0	11	0	1				2	Le score est de "0"	Le score est de "1"	Le score est de "2"	Le score est de "3"	Le score est "Non Testable (NT)"
multchoice	Evaluation de la motricité du bras gauche - Commencez par regarder la vidéo ci-dessous Concernant la motricité du bras gauche de ce patient:	1	5	0	12	0	1				4	Le score est de "0"	Le score est de "1"	Le score est de "2"	Le score est de "3"	Le score est de "4"	Le score est "Non Testable (NT)"
multchoice	Evaluation de la motricité du bras droit - Commencez par regarder la vidéo ci-dessous Concernant la motricité du bras droit de ce patient:	1	5	0	13	0	1				1	Le score est de "0"	Le score est de "1"	Le score est de "2"	Le score est de "3"	Le score est de "4"	Le score est "Non Testable (NT)"
multchoice	Evaluation de la motricité de la jambe gauche - Commencez par regarder la vidéo ci-dessous Concernant la motricité de la jambe gauche de ce patient:	1	5	0	14	0	1				2	Le score est de "0"	Le score est de "1"	Le score est de "2"	Le score est de "3"	Le score est de "4"	Le score est "Non Testable (NT)"
multchoice	Evaluation de la motricité de la jambe droite - Commencez par regarder la vidéo ci-dessous Concernant la motricité de la jambe droite de ce patient:	1	5	0	15	0	1				1	Le score est de "0"	Le score est de "1"	Le score est de "2"	Le score est de "3"	Le score est de "4"	Le score est "Non Testable (NT)"
multchoice	Evaluation de l'ataxie - Commencez par regarder la vidéo ci-dessous Concernant l'ataxie de ce patient:	1	5	0	16	0	1				1	Le score est de "0"	Le score est de "1"	Le score est de "2"	Le score est "Non Testable (NT)"
multchoice	Evaluation de la sensibilité - Commencez par regarder la vidéo ci-dessous Concernant la sensibilité de ce patient:	1	5	0	17	0	1				3	Le score est de "0"	Le score est de "1"	Le score est de "2"	Le score est "Non Testable (NT)"
multchoice	Evaluation du langage - Commencez par regarder la vidéo ci-dessous Concernant le langage de ce patient:	1	5	0	18	0	1				1	Le score est de "0"	Le score est de "1"	Le score est de "2"	Le score est de "3"	Le score est "Non Testable (NT)"
multchoice	Evaluation de la dysarthrie - Commencez par regarder la vidéo ci-dessous Concernant la dysarthrie de ce patient:	1	5	0	19	0	1				1	Le score est de "0"	Le score est de "1"	Le score est de "2"	Le score est "Non Testable (NT)"
multchoice	Evaluation de l'extinction et de la négligence - Commencez par regarder la vidéo ci-dessous Concernant l'extinction et la négligence de ce patient:	1	5	0	20	0	1				2	Le score est de "0"	Le score est de "1"	Le score est de "2"	Le score est "Non Testable (NT)"
multchoice	Evaluation de l'état de conscience (global) - Commencez par regarder la vidéo ci-dessous Concernant l'état de conscience (global) de ce patient:	1	5	0	21	0	1				1	Le score est de "0"	Le score est de "1"	Le score est de "2"	Le score est de "3"	Le score est "Non Testable (NT)"
multchoice	Evaluation de l'état de conscience (questions) - Commencez par regarder la vidéo ci-dessous Concernant l'état de conscience (questions) de ce patient:	1	5	0	22	0	1				1	Le score est de "0"	Le score est de "1"	Le score est de "2"	Le score est "Non Testable (NT)"
multchoice	Evaluation de l'état de conscience (consignes) - Commencez par regarder la vidéo ci-dessous Concernant l'état de conscience (consignes) de ce patient:	1	5	0	23	0	1				1	Le score est de "0"	Le score est de "1"	Le score est de "2"	Le score est "Non Testable (NT)"
multchoice	Evaluation de l'oculomotricité - Commencez par regarder la vidéo ci-dessous Concernant l'oculomotricité de ce patient:	1	5	0	24	0	1				1	Le score est de "0"	Le score est de "1"	Le score est de "2"	Le score est "Non Testable (NT)"
multchoice	Evaluation du champ visuel - Commencez par regarder la vidéo ci-dessous Concernant le champs visuel de ce patient:	1	5	0	25	0	1				1	Le score est de "0"	Le score est de "1"	Le score est de "2"	Le score est de "3"	Le score est "Non Testable (NT)"
multchoice	Evaluation de la paralysie faciale - Commencez par regarder la vidéo ci-dessous Concernant la paralysie faciale de ce patient:	1	5	0	26	0	1				2	Le score est de "0"	Le score est de "1"	Le score est de "2"	Le score est de "3"	Le score est "Non Testable (NT)"
multchoice	Evaluation de la motricité du bras gauche - Commencez par regarder la vidéo ci-dessous Concernant la motricité du bras gauche de ce patient:	1	5	0	27	0	1				1	Le score est de "0"	Le score est de "1"	Le score est de "2"	Le score est de "3"	Le score est de "4"	Le score est "Non Testable (NT)"
multchoice	Evaluation de la motricité du bras droit - Commencez par regarder la vidéo ci-dessous Concernant la motricité du bras droit de ce patient:	1	5	0	28	0	1				1	Le score est de "0"	Le score est de "1"	Le score est de "2"	Le score est de "3"	Le score est de "4"	Le score est "Non Testable (NT)"
multchoice	Evaluation de la motricité de la jambe gauche - Commencez par regarder la vidéo ci-dessous Concernant la motricité de la jambe gauche de ce patient:	1	5	0	29	0	1				2	Le score est de "0"	Le score est de "1"	Le score est de "2"	Le score est de "3"	Le score est de "4"	Le score est "Non Testable (NT)"
multchoice	Evaluation de la motricité de la jambe droite - Commencez par regarder la vidéo ci-dessous Concernant la motricité de la jambe droite de ce patient:	1	5	0	30	0	1				2	Le score est de "0"	Le score est de "1"	Le score est de "2"	Le score est de "3"	Le score est de "4"	Le score est "Non Testable (NT)"
multchoice	Evaluation de l'ataxie - Commencez par regarder la vidéo ci-dessous Concernant l'ataxie de ce patient:	1	5	0	31	0	1				1	Le score est de "0"	Le score est de "1"	Le score est de "2"	Le score est "Non Testable (NT)"
multchoice	Evaluation de la sensibilité - Commencez par regarder la vidéo ci-dessous Concernant la sensibilité de ce patient:	1	5	0	32	0	1				1	Le score est de "0"	Le score est de "1"	Le score est de "2"	Le score est "Non Testable (NT)"
multchoice	Evaluation du langage - Commencez par regarder la vidéo ci-dessous Concernant le langage de ce patient:	1	5	0	33	0	1				1	Le score est de "0"	Le score est de "1"	Le score est de "2"	Le score est de "3"	Le score est "Non Testable (NT)"
multchoice	Evaluation de la dysarthrie - Commencez par regarder la vidéo ci-dessous Concernant la dysarthrie de ce patient:	1	5	0	34	0	1				2	Le score est de "0"	Le score est de "1"	Le score est de "2"	Le score est "Non Testable (NT)"
multchoice	Evaluation de l'extinction et de la négligence - Commencez par regarder la vidéo ci-dessous Concernant l'extinction et la négligence de ce patient:	1	5	0	35	0	1				1	Le score est de "0"	Le score est de "1"	Le score est de "2"	Le score est "Non Testable (NT)"
multchoice	Evaluation de l'état de conscience (global) - Commencez par regarder la vidéo ci-dessous Concernant l'état de conscience (global) de ce patient (le patient est aphasique):	1	5	0	36	0	1				1	Le score est de "0"	Le score est de "1"	Le score est de "2"	Le score est de "3"	Le score est "Non Testable (NT)"
multchoice	Evaluation de l'état de conscience (questions) - Commencez par regarder la vidéo ci-dessous Concernant l'état de conscience (questions) de ce patient:	1	5	0	37	0	1				3	Le score est de "0"	Le score est de "1"	Le score est de "2"	Le score est "Non Testable (NT)"
multchoice	Evaluation de l'état de conscience (consignes) - Commencez par regarder la vidéo ci-dessous Concernant l'état de conscience (consignes) de ce patient:	1	5	0	38	0	1				1	Le score est de "0"	Le score est de "1"	Le score est de "2"	Le score est "Non Testable (NT)"
multchoice	Evaluation de l'oculomotricité - Commencez par regarder la vidéo ci-dessous Concernant l'oculomotricité de ce patient:	1	5	0	39	0	1				1	Le score est de "0"	Le score est de "1"	Le score est de "2"	Le score est "Non Testable (NT)"
multchoice	Evaluation du champ visuel - Commencez par regarder la vidéo ci-dessous Concernant le champs visuel de ce patient:	1	5	0	40	0	1				1	Le score est de "0"	Le score est de "1"	Le score est de "2"	Le score est de "3"	Le score est "Non Testable (NT)"
multchoice	Evaluation de la paralysie faciale - Commencez par regarder la vidéo ci-dessous Concernant la paralysie faciale de ce patient:	1	5	0	41	0	1				3	Le score est de "0"	Le score est de "1"	Le score est de "2"	Le score est de "3"	Le score est "Non Testable (NT)"
multchoice	Evaluation de la motricité du bras gauche - Commencez par regarder la vidéo ci-dessous Concernant la motricité du bras gauche de ce patient:	1	5	0	42	0	1				3	Le score est de "0"	Le score est de "1"	Le score est de "2"	Le score est de "3"	Le score est de "4"	Le score est "Non Testable (NT)"
multchoice	Evaluation de la motricité du bras droit - Commencez par regarder la vidéo ci-dessous Concernant la motricité du bras droit de ce patient:	1	5	0	43	0	1				2	Le score est de "0"	Le score est de "1"	Le score est de "2"	Le score est de "3"	Le score est de "4"	Le score est "Non Testable (NT)"
multchoice	Evaluation de la motricité de la jambe gauche - Commencez par regarder la vidéo ci-dessous Concernant la motricité de la jambe gauche de ce patient:	1	5	0	44	0	1				4	Le score est de "0"	Le score est de "1"	Le score est de "2"	Le score est de "3"	Le score est de "4"	Le score est "Non Testable (NT)"
multchoice	Evaluation de la motricité de la jambe droite - Commencez par regarder la vidéo ci-dessous Concernant la motricité de la jambe droite de ce patient:	1	5	0	45	0	1				4	Le score est de "0"	Le score est de "1"	Le score est de "2"	Le score est de "3"	Le score est de "4"	Le score est "Non Testable (NT)"
multchoice	Evaluation de l'ataxie - Commencez par regarder la vidéo ci-dessous Concernant l'ataxie de ce patient:	1	5	0	46	0	1				1	Le score est de "0"	Le score est de "1"	Le score est de "2"	Le score est "Non Testable (NT)"
multchoice	Evaluation de la sensibilité - Commencez par regarder la vidéo ci-dessous Concernant la sensibilité de ce patient:	1	5	0	47	0	1				1	Le score est de "0"	Le score est de "1"	Le score est de "2"	Le score est "Non Testable (NT)"
multchoice	Evaluation du langage - Commencez par regarder la vidéo ci-dessous Concernant le langage de ce patient:	1	5	0	48	0	1				3	Le score est de "0"	Le score est de "1"	Le score est de "2"	Le score est de "3"	Le score est "Non Testable (NT)"
multchoice	Evaluation de la dysarthrie - Commencez par regarder la vidéo ci-dessous Concernant la dysarthrie de ce patient:	1	5	0	50	0	1				3	Le score est de "0"	Le score est de "1"	Le score est de "2"	Le score est "Non Testable (NT)"
multchoice	Evaluation de l'extinction et de la négligence - Commencez par regarder la vidéo ci-dessous Concernant l'extinction et la négligence de ce patient:	1	5	0	51	0	1				5	Le score est de "0"	Le score est de "1"	Le score est de "2"	Le score est "Non Testable (NT)"	Il faudrait compléter l'examen pour pouvoir répondre.
